# Supplementary material for: Exploring snake occurrence records: Spatial biases and marginal gains from accessible social media
Source: PeerJ. 2019 Dec 17;7:e8059. doi: 10.7717/peerj.8059 (PMC6924322; doi:10.7717/peerj.8059)
Supplement: Table S1 [file peerj-07-8059-s001.csv]

Model	AIC
prAUC ~ train	-1927.533343
prAUC ~ species	-2229.043627
prAUC ~ sample	-1799.720031
prAUC ~ species*sample	-2312.691556
prAUC ~ train-1 + (1|species)	-2326.253516
prAUC ~ sample-1 + (1|species)	-2090.195948
prAUC ~ (0 + train|species)	-3393.800404
prAUC ~ (0 + sample|species)	-2161.08232
rocAUC ~ train	-1859.915438
rocAUC ~ species	-2895.332743
rocAUC ~ sample	-1849.558009
rocAUC ~ species*sample	-2965.564427
rocAUC ~ train-1 + (1|species)	-2820.211088
rocAUC ~ sample-1 + (1|species)	-2740.747495
rocAUC ~ (0 + train|species)	-4125.693804
rocAUC ~ (0 + sample|species)	-2776.296662
diff_prAUC ~ diff_sample	-2737.581548
diff_prAUC ~ species	-3021.768228
diff_prAUC ~ mod_reg	-2710.48117
diff_prAUC ~ diff_sample + species	-3021.768228
diff_prAUC ~ diff_sample-1 + (1|species)	-2964.180201
diff_prAUC ~ mod_reg-1 + (1|species)	-2795.10831
diff_prAUC ~ (0 + diff_sample|species)	-2944.913855
diff_rocAUC ~ diff_sample	-2788.428048
diff_rocAUC ~ species	-3045.924569
diff_rocAUC ~ mod_reg	-2768.415819
diff_rocAUC ~ diff_sample + species	-3045.924569
diff_rocAUC ~ diff_sample-1 + (1|species)	-2986.618714
diff_rocAUC ~ mod_reg-1 + (1|species)	-2837.924076
diff_rocAUC ~ (0 + diff_sample|species)	-2961.552729
